# Supplementary material for: RAD-Seq derived markers flank the shell colour and banding loci of the Cepaea nemoralis supergene
Source: Mol Ecol. 2013 Mar 15;22(11):3077–89. doi: 10.1111/mec.12262 (PMC3712483; doi:10.1111/mec.12262)
Supplement: Supplementary file 2 [file mec0022-3077-SD2.xlsx]

## Sheet: Sheet1
Count	RAD Candidate Locus ID	Marker Type and Estimated Linkage to C-B (% Recombinants out of 102 inds.)	Allele Phase and Origin	RADtools segregation pattern (n = 24)	Allelic Fragment Counts																								Consensus Allelic Sequences (first read; 96 bp)
		See '		PyPPPPPPPPPPPPyyyyyyyyyy	Father PO	Mother yb	F1 Pb #01	F1 Pb #02	F1 Pb #03	F1 Pb #04	F1 Pb #05	F1 Pb #06	F1 Pb #07	F1 Pb #08	F1 Pb #09	F1 Pb #10	F1 Pb #11	F1 Pb #12	F1 yO #01	F1 yO #02	F1 yO #03	F1 yO #04	F1 yO #05	F1 yO #06	F1 yO #07	F1 yO #08	F1 yO #09	F1 yO #12
				ObbbbbbbbbbbbbOOOOOOOOOO	CPCy BbBO	CyCy BbBb	CyCy BbBb	CyCy BbBb	CyCy BbBb	CyCy BbBb	CyCy BbBb	CyCy BbBb	CyCy BbBb	CyCy BbBb	CyCy BbBb	CyCy BbBb	CyCy BbBb	CyCy BbBb	CyCy BOBb	CyCy BOBb	CyCy BOBb	CyCy BOBb	CyCy BOBb	CyCy BOBb	CyCy BOBb	CyCy BOBb	CyCy BOBb	CyCy BOBb
	Example expected pattern #1		CP (from father only)	101111111111110000000000
	2x allele marker in phase with C		Cy (from father and mother)	111111111111111111111111
	Matching candidate RAD markers:
1	Cne_RAD05	Type I; See Figure 3 and Table 3.	CP	101011111111110000000000	2	-	3	-	2	3	2	2	4	10	3	4	2	4	-	-	-	-	-	-	-	-	-	-	TGCAGGATCAGTGCCCAGGCAATGAAGGTGGCGACGAGTCTGTATTTGCAGCTCCAGGTCTTCAGCAGCTCTTCCACAAGTATTCCGCCAACCACA
			Cy	110110110011110111111111	6	1	-	2	4	-	2	3	-	-	2	2	6	2	-	6	3	6	12	5	4	8	6	6	TGCAGGATCAGTGCCCAGGCAATGAAGGTGGCGACGAGTCTGTATTTGCAGCTCCAGGTCTTCAGCAGCTCTTCCACAAGTATTCTGCCAACCACA
2	Cne_RAD06	Type I; See Figure 3 and Table 3.	CP	101111111101100000000000	4	-	16	3	3	9	8	14	5	9	-	2	9	-	-	-	-	-	-	-	-	-	-	-	TGCAGGACCTTATGCCTATCCGTCATTGTTGGTAGCGCCAGGATATGCCTCAGGCATATAATTGGTGTGTCTTTTGAGCATCTCAGGATTAACCGC
			Cy	110111111010111111111111	6	5	-	7	4	13	16	7	6	-	8	-	10	9	7	8	11	2	13	13	20	8	2	13	TGCAGGACCTTATGCCTATCCGTCATTGTTGGTAGCGCCAGGATATGCCTCAGGCATATAATTGGTGTGTCTTTTGAGCATCCCAGGATTAACCGC
3	Cne_RAD07	Type I; See Figure 3 and Table 3.	CP	101011111111110000000100	3	-	2	-	2	5	5	5	3	2	3	3	2	3	-	-	-	-	-	-	-	3	-	-	TGCAGGAGGACGATAGTAGCTTATGGTTTAAATGTGAAGAAATAAATCCACAAAATGACTTTGAAAGTCATCATCATCATCTGTCATGCTATTAAG
			Cy	111111111111111111111111	3	6	2	9	2	4	7	9	4	6	2	4	3	4	4	10	13	4	15	6	10	2	7	11	TGCAGGAGGACGATAGTAGCTTATGGCTTAAATGTGAAGAAATAAATCCACAAAATGACTTTGAAAGTCATCATCATCATCTGTCATGCTATTAAG
4	47142	Type III; > 11.8%	CP	101011111111110000010100	2	-	5	-	4	7	15	7	13	5	1	5	4	3	-	-	-	-	-	6	-	10	-	-	TGCAGGGCAGCCACCCCCGAAAGCTTCACCTAAAGCACAGACTCTGTGACTCCAGTGGTGACCCACAGGAGTCTCCGAGAAAATTGCGCTCAGAAA
			Cy	011111111111111110111111	-	3	1	7	1	6	8	9	5	4	3	5	6	6	5	5	6	-	5	7	7	7	6	9	TGCAGGGCAGCCACCCCCGAAAGCTTCACCCAAAGCACAGACTCTGTGGTTCCAGTGGTGACCCACAGGAGTCTCCGAGAAAATTGTGCTCAGAAA
5	49008	Type III; > 11.8%.	CP	100011111111110000010100	1	-	-	-	4	10	5	6	16	10	7	4	6	16	-	-	-	-	-	6	-	21	-	-	TGCAGGTAACGTGTCTACAAGAATGATGTTCCAGGTGTCGTGCCTTGACTTCCTGACATAGGCACAGCTGAAAGTCAAGGCCGCTCTGTTGTGTGT
			Cy	111111111111111111111111	16	11	27	44	7	32	11	13	19	4	9	12	10	29	13	37	34	12	26	11	9	8	20	9	TGCAGGTAACTTGTCTACAAGAATGATGTTCCAGGTGTCGTGCCTTGACTGCCTGACATAGGCACAGCTGAAAGTCAAGGCCGCCCTGTTGTGTGT
6	49632	Type V; unlinked or erroneous.	CP	100111111011110000000011	3	-	-	2	2	2	8	2	2	-	3	2	2	8	-	-	-	-	-	-	-	-	3	2	TGCAGGAAAGCAAAGCTCATGCTACCCTTCAAGTAGCATTCAAGGAATTAGAAGAAAGCTCATACTACCCTTCAAGTAGCATTCAAGGAATTAGAC
			Cy	111111001101111001111111	2	2	4	1	2	6	-	-	2	4	-	1	1	3	6	-	-	1	6	2	4	3	1	1	TGCAGGAAAGCAAAGCTCATGCTACCCTTCAAGTAGCATTCAAGGAATTAGAAGAAAGCTCATGCTACCCTTCAAGTAGCATTCAAGGAATTAGAA
7	49973	Type III; 1% - 7.8%. No recombinant matches between RAD & map. Primers designed. PCR product sequenced for the only recombinant individual scored for the tighest linked map markers; scores as recombinant.	CP	101010111111110000000000	1	-	1	-	4	-	6	5	7	2	2	4	6	5	-	-	-	-	-	-	-	-	-	-	TGCAGGAATTGCATGATGTGAACACAGCTGACAGCAGATTATTGACTCTTATTGTCGTGACCTTTGGTGTATAATTCTTGTCTGTATTTATAAATA
			Cy	111101111111111111111111	3	4	2	9	-	2	6	3	1	4	12	6	10	12	2	5	4	7	15	3	16	9	4	7	TGCAGGAACTGCATGATGTGAACACAGCTGACAGCAAATTATTGACTCTTATTGTCGTGACCTTTGGTGTATAATTCTTGTCAGTATTTATAAATA
8	50047	Type III; ≥ 9.8%.	CP	101011111111110000000100	3	-	2	-	6	6	7	8	8	7	3	5	3	3	-	-	-	-	-	-	-	9	-	-	TGCAGGCCTGCTCTGTCACGAATGCATTACTGACGCAGTTCGTAATACCGCATACCGGGTTCGAAACAACTGCGGGCGATTTGGCAGCAGACCACC
			Cy	110111111010101111111011	1	2	-	5	3	3	5	5	8	-	6	-	2	-	10	4	5	6	17	15	9	-	2	4	TGCAGGCCTGCTCCGTCACGAATGCATTACTGACGCAGTTCGTAATACCGCATACCGGGTTCGAAACAACTGCGGGCGATTTGGCAGCAGACCACC
9	50258	Type II; 0% - 7.8%. No recombinant matches between RAD & map. Primers designed. PCR product sequenced for the only recombinant individual scored for the tighest linked map markers; orientation and linkage remains unclear.	CP	101101111111110000000000	2	-	2	5	-	6	4	2	5	5	1	3	5	8	-	-	-	-	-	-	-	-	-	-	TGCAGGACACTGAGATCAACCACATGTTGAAATTCTTAACAATTTTACATTCAGTAGTTTGCCTTTGCTTTCTGAACGAGATAATTTAATGCAAGT
			Cy	110111111010101111111111	1	3	-	1	1	3	5	6	3	-	3	-	1	-	5	7	6	4	10	9	11	5	3	6	TGCAGGACACTGAGATCAACCACATGTTGAATTTCTTAACAATTTTACATTCAGTAGTTTGCCTTTGCTTTCTGAACGAGATAATTTAATGCAAGT
10	50376	Type II; 1% - 7.8%. No recombinant matches between RAD & map. Primers designed. Sequencing of the PCR product suggest multiple sequences are being amplified (perhaps repeat sequences).	CP	101111111111110000000000	7	-	2	3	2	4	12	14	14	4	9	6	9	3	-	-	-	-	-	-	-	-	-	-	TGCAGGCTGATGTAGGCATTCATATCTCTCCACAGATCTCAGTCCCTGGTGTGCAGAATCAAATTTGCTGATGATATCCCACCATGCCATTGTCTC
			Cy	110111111010101111111111	3	11	-	4	1	10	8	5	11	-	8	-	10	-	8	4	11	4	15	16	17	12	4	8	TGCAGGCTGATGTGGGCATTCATATCTCTCCACAGATCTCAGTCCCTGGTGTGCAGAATCAAATTTGCTGATGATATCCCACCATGCCATTGTCTC
	Example expected pattern #2		BO (from father only)	100000000000001111111111
	2x allele marker in phase with B		Bb (from father and mother)	111111111111111111111111
	Matching candidate RAD markers:
11	Cne_RAD01	Type I; See Figure 3 and Table 3.	BO	100000000010011111111111	3	-	-	-	-	-	-	-	-	-	6	-	-	2	7	7	5	5	13	3	3	8	2	3	TGCAGGCCCTGAGCTATTTGACTTCTGTCCCTCCCCTGCCTGTATACCAGAACATCATCTGCAAATGTTAGTATGCTTCCAGCCTCTGGTACTTCA
			Bb	111111111111111111111111	1	6	8	8	3	14	12	15	9	13	3	2	5	8	4	9	1	1	14	4	5	4	2	2	TGCAGGCCCTGAGCTATTTGACTTCTGTCCCTCCCCTGCCTGTATGCCAAAACATCATCTGCAAATGTTAGTATGCTTCCAGCCTCTTGTACTTCA
12	Cne_RAD02	Type I; See Figure 3 and Table 3.	BO	100000000000001110111111	5	-	-	-	-	-	-	-	-	-	-	-	-	-	8	10	4	-	15	5	9	11	1	8	TGCAGGCACTGTGAATAAGTCAACAGTTCGAATCTGATATTGAAATGAGGACATAAAGCCAATATTACTTATATTATTTCTAATTGCATGTTATAC
			Bb	111111111111110001111111	2	2	1	2	2	9	4	6	4	10	3	3	11	7	-	-	-	2	8	2	2	3	4	2	TGCAGGCACTGTGAATAAGTCAACAGTTCGAATCTGATATTGAAATGAGGACATAAAACCAATATTACTCATATTATTTCTAATTGCATGTTATAC
13	Cne_RAD03	Type I; See Figure 3 and Table 3.	BO	100000100000011111111111	3	-	-	-	-	-	9	-	-	-	-	-	-	7	5	4	4	3	11	5	16	6	3	8	TGCAGGCTTTACTGCTCACATTTCCTGGTAACCCATTTCAGGGTGGGCCTTCAGGTTAATTGTTAAACATCGAATCCAACCAACTGCAAATCGAAC
			Bb	111111111111111111111111	3	5	6	8	2	18	13	15	19	12	13	3	9	10	2	5	5	4	4	6	1	3	3	3	TGCAGGCTTTACTGCTCACATTTCCTGGTAACCCATTTCAGGGTGGGCCTTCAGGTTAATTGTTAAACATCGAATCCAACCAAATGCAAATCGAAC
14	Cne_RAD04	Type I; See Figure 3 and Table 3.	BO	100100000000001111111011	2	-	-	3	-	-	-	-	-	-	-	-	-	-	5	4	8	4	12	2	7	-	3	1	TGCAGGGATAGACTCAGCGGTCTTTGCTACAAAACCAACTTTGTCAGTTACGCCGATAGACACCTGACGTTTTTCACGTATGACCAAATAATCCTA
			Bb	111111111111111111111111	2	4	4	3	6	8	6	10	9	8	8	8	13	7	5	5	3	3	9	4	9	9	2	2	TGCAGGGATAGACTCAGCGATCTTTGCTACAAAACCAACTTTGTCAGTTACGCCGATAGACACCTGACGTTTTTCACGTATGACCAAATAATCCTA
15	Cne_RAD08 (BLASTN)	Type I; See Figure 3 and Table 3.	BO	100000000000001111111111	5	-	-	-	-	-	-	-	-	-	-	-	-	-	5	2	6	5	16	8	9	10	1	1	TGCAGGGG-TTTATACATAACCAATTTAGTTCATTATACCTGGGTATTGCAATTGGGTGCGAGCCACACATCTCACTTAATATACTAATGAGAGGTC
			Bb	011111111111111111111111	-	6	2	2	2	9	7	8	11	8	9	10	4	7	4	6	4	7	14	6	6	7	2	4	TGCAGGGGGTTTATACATAACCAATTTAGTTCATTATACCTGGGTATTGCAATTGGGTGCGTGCCACACATCTCACTTAATATACTAATGAGAGGT
16	Cne_RAD09 (BLASTN)	Type I; See Figure 3 and Table 3.	BO	100000000000001111111111	3	-	-	-	-	-	-	-	-	-	-	-	-	-	6	2	4	3	5	5	2	3	4	4	TGCAGGAGTTTCCTGAAAAAAAAAAACTGCATTTTTTCTCGGAACGACGGAGTCCGGTTAACGAACCCATGGCTTCGGAGCGAGAGTCAACAGTTT
			Bb	111111111011110111111111	6	2	3	8	10	12	7	14	5	-	5	2	5	6	-	5	4	1	7	4	9	6	3	1	TGCAGGAGTCTCCAGGAAAAACAAA-CTGCGTTTTTTCTCGGAACGACGGAGTCCGGTTAACGAACCCATGGCTTCGGAGCGAGAGTCAACGGTTTA
17	Cne_RAD10	Type I; See Figure 3 and Table 3.	BO	100000000000001111111111	2	-	-	-	-	-	-	-	-	-	-	-	-	-	5	3	1	4	13	8	3	7	2	5	TGCAGGTCAATAAGCTCAACCATAAGCAATTTGCCTTATAATAAAATTATTGGTTGGCGTGACCGAGAGGGTTAACTAGCTTACGCTTTCTCTTAT
			Bb	010111111111111111111111	-	3	-	2	17	8	3	8	6	7	10	2	3	8	4	6	7	5	6	7	8	10	3	3	TGCAGGTCAATAAGCTCAACCATAAGCAATTTGCCTTATAATAAAATTATTGGTTGGCGTGACAGAGAGGGTTAACTAGCTTACGCTTTCTCTTAT
21	Cne_RAD11	Type 1; See Figure 3 and Table 3.	BO	100000000010001111111111	1	-	-	-	-	-	-	-	-	-	2	-	-	-	5	5	5	2	15	5	7	6	2	6	TGCAGGAGTGCGAACATTGTACAGGATAAATGTTATTTTCAGTTCCGAGAAAAATACTAAGAAGCGTCCTTCTGGAAAGATTAAGCGTTACCATTG
			Bb	110111111111111111111101	1	2	-	8	12	12	19	10	11	10	2	1	4	4	3	1	5	2	7	5	2	3	-	4	TGCAGGAGTGCGAACATTGTACAGGACAAATGTTATTTTCAGTTCCGAGAAAAATACTAAGAAGCGTCCTTCTGGAAAGATTAAGCGTTACCATTG
18	17992 / 36890 (BLASTN)	Type II; 0% - 7.8% or erroneous. No recombinant matches between RAD & map. Locus amplification confounded by high tag polymorphism and the paired-end contigs associated with each allele not matching.	BO	100000000000001111111111	8	-	-	-	-	-	-	-	-	-	-	-	-	-	5	7	9	5	21	7	5	19	8	5	TGCAGGTCCGATAGCCATGAGTTCGACTCTCATTGGGCCGCATTCAGATTTATACACTGATCTGTGCTCCCAGGTCGGCCCATTATAACACTGCTA
			Bb	111111111111111111111111	2	1	5	12	7	9	5	5	7	8	6	5	12	6	6	5	4	2	8	3	2	8	2	1	TGCAGGTCCGATAGTCATGGGTTCGATTCTCATCGGGCCGCATTCAGATTTATACACTGATCTGGGCTCCCAGGTCACCCCAGTATAACACTGCTA
19	18521 / 35794 (BLASTN)	Type IV; 2% - 23.5%.	BO	100000000010011111111111	1	-	-	-	-	-	-	-	-	-	5	-	-	4	1	3	4	6	13	5	6	4	1	2	TGCAGGGAACGTATGAATTGGTAGAAAGATTTCAAAATGAAAGACAAGACATTATTGTTGAACCGTGAAGTAGGAGATCTAGCACAGATCGACCAG
			Bb	111111111111111111111111	1	5	10	5	12	10	11	9	9	6	2	6	4	3	2	2	1	2	14	3	7	9	3	4	TGCAGGGAGCGTATGAATTGGTAGAAAGATTTCAAAATGAAAGACAAGACATT---GTTGAACCGTGAAGTAGGAGATCTAGCACAGATCGACCAGCTA
20	18524 / 35794 (BLASTN)	Type IV; 2% - 23.5%.	BO	100000000010011111111111	1	-	-	-	-	-	-	-	-	-	3	-	-	7	4	2	1	4	5	2	3	10	2	2	TGCAGGCTCCCATTATTAGGCAACTCCACCAGATATCATTATTTCCAGTCTGGTGGTGTTTCTTACGTCTTCCAGACTGTTAAATAATTTGTGCAA
			Bb	111111111111111111111111	3	11	16	5	8	20	9	5	7	7	4	9	14	2	4	1	3	8	7	2	6	5	5	2	TGCAGGCTCC-ATTATTAGGCAACTCCACCAGATATCATTATTTCCAGTCTGGTGGTGTTTCTTACGTCTTCCAGACTGTTAAATAATTTGTGCAAC
22	48003	Type IV; 2% - 23.5%.	BO	100000000010011010111111	3	-	-	-	-	-	-	-	-	-	3	-	-	1	2	-	1	-	8	10	6	5	2	1	TGCAGGCCAGAAAAATCAATGTTAAGACGATTGAGTTCGGCATCAATAACAACCATTTTTCTCACGACATCAATATTTGTCAGGTCAGTGGAAAAT
			Bb	111111111111111110111111	1	4	6	10	3	7	8	6	6	7	4	3	10	1	5	8	1	-	7	2	5	5	2	3	TGCAGGCCAGAAAAATTAATGTTAAGACGATTGAGTTCGGTATCAATCACAACCATTTTTCTCACGACATCAATATTTGTCAGGTCAGTGGAAAAT
23	48005	Type IV; 2% - 23.5%.	BO	100000000010011111101110	1	-	-	-	-	-	-	-	-	-	1	-	-	4	1	2	2	3	3	-	3	2	3	-	TGCAGGCAAGCCTTGTAAAATGGGTACTGGATAATATTAAGGAAAACAACAGTTGTGAGGAATGAAACTCGCCACTTCTTCTTCTCATGCTGTGAC
			Bb	111111111111101111000111	3	4	5	6	4	17	2	6	2	2	1	3	5	-	2	3	3	1	-	-	-	3	2	2	TGCAGGCAAGCCTTTTAAAATGGGTACTGGATAATATTAAGGAAAACAACAGTGGTGAGGAATGAAACTCGTCATTTCTTCTTCTCATGCTGTGAC
24	48006	Type IV; 2% - 23.5%.	BO	100000000010011111111111	3	-	-	-	-	-	-	-	-	-	2	-	-	7	3	5	16	7	9	12	6	9	3	5	TGCAGGAGTTAGAGGAATACGTTTATTGTCAGCCCCTGTAAAAATAGGATCAATCAGGGGAGAAGCGATGCCTTTAACAGAAATGAACAGACCTTC
			Bb	111111111111111111111111	3	1	6	10	5	5	13	12	20	14	5	5	6	16	9	8	6	5	17	9	9	11	4	7	TGCAGGAGTTAGAGGAATACGTTTATTGTCAGCCCCTGTAAAAATAGGATCATTCAGGGGAGAAGCGATGCCTTTAACAGAAATGAACAGACCTTC
25	49127	Type III; ≥ 9.8%.	BO	100100000000001111101011	3	-	-	3	-	-	-	-	-	-	-	-	-	-	3	1	3	3	3	-	4	-	2	3	TGCAGGCATTTGTATTCCACAAGTGATTTGAAAGATGCTAGTAGTGACTTCAATCATGAGGTCAGAAATCTAGAACGTAATGTGACACACTTTTAA
			Bb	111111111111111111111111	1	9	5	1	11	8	13	12	13	11	6	3	5	4	4	7	7	2	8	10	4	18	3	4	TGCAGGCATTTGTATTCCACAAGTGATTTGAAAGATGCTAGTAGTGACTTCAATCATGAGGTCAGAAATCTAGAACATAATGTGACACACTTTTAA
26	49135	Type III; 2% - 9.8%. Primers designed. Difficulty designing a reliable assay based on the avaliable polymorphism.	BO	100100000000001111111111	7	-	-	8	-	-	-	-	-	-	-	-	-	-	5	8	10	3	18	5	5	12	4	7	TGCAGGTGTGCATTGTCTGTTGGCAGTGCACTATATCACTGTACGTTTTCTGACGAATTTTCCAGTATCACTTCGAATCTGTTGCTTATTTTTACA
			Bb	111111111111111010111001	2	1	2	2	7	27	15	16	16	8	11	3	12	5	4	-	3	-	16	3	9	-	-	4	TGCAGGTGTGCATTGTCTGTTGGCAGTGCACTATATCACTGTACGTTTTCTGACGAATTTTCCAGTAGCACTTCGAATCTGTTGCTTATTTTTACA
	Example expected pattern #3		CP (from father only)	101111111111110000000000
	3x allele marker, in phase with C		Cy1 (from father and mother)	111111110000001111111111
	(Cy alleles from two different origins)		Cy2 (from mother only)	010000001111110000011111
				Pb offspring have either a y1 or y2 allele. Not all yO offspring have the y2 allele.
	Matching candidate RAD markers:
27	54623	Type II; 0% - 7.8%. No recombinant matches between RAD & map. Primers designed. Sequencing of the PCR product suggest multiple sequences are being amplified (perhaps repeat sequences).	CP	101111111111110000000000	1	-	2	1	4	7	6	3	4	2	3	2	3	4	-	-	-	-	-	-	-	-	-	-	TGCAGGCCAGCAATTTCAGGGTTAAAACGATTGAGTTCGGCATCAATCACATCCGTTTTGCTCAAATTGTCAATATTCGTCAGGTCAGTGGAAATC
			Cy1	111000000101011101111111	4	2	11	-	-	-	-	-	-	9	-	5	-	2	3	3	-	7	12	2	4	18	17	3	TGCAGGCTAGCAATTTCAGGGTTAAAACGATTGAGTTCGGCATCAATCACATCAGTTTTGCTCACATTGTCAATATTCGTCAGGTCAGTGGAAATC
			Cy2	010101111010101110011001	-	3	-	4	-	2	8	4	5	-	11	-	9	-	4	3	1	-	-	14	7	-	-	5	TGCAGGCTAGCAATTTCAGGGTTAAAACGATTGAGTTCGGCATCAATCACATCCGTTTTGCTCACATTGTCAATATTCGTCAGGTCAGTGGAAATC
28	55004	Type IV; 2% - 23.5%.	CP	101111111101100000000000	3	-	5	11	2	8	6	7	7	9	-	3	5	-	-	-	-	-	-	-	-	-	-	-	TGCAGGTCCCCATTCTTTGGCAGCTTCACCTGATATCCTTTTCCCGAGTTTACTGATATTTCTTAAATTTCAGATACACTGCTAAATAATTTGTGC
			Cy1	110111111010111111111111	5	2	-	8	5	7	8	12	10	-	7	-	3	5	13	14	18	3	6	14	13	12	2	13	TGCAGGTCCCCATTCTTTGGCAGCTTCACCAGATATCCTTTTCCCGAGTTTACTGATATTTCTTAAATTTCAGATACACTGCTAAATAATTTGTGC
			Cy2	011000000101010000100110	-	1	3	-	-	-	-	-	-	5	-	3	-	7	-	-	-	-	16	-	-	8	7	-	TGCAGGTCCCCATTCTTTGGCAGCTTCACCAGATATCCTTTTCCCGAGTTTACTGATATTTCTTAAATTTCAGATACACTGCTAAATAATTTGTGT
29	55008	Type IV; 1% - 8.8%.	CP	101111111111100000000000	3	-	4	5	4	3	5	12	6	4	3	3	6	-	-	-	-	-	-	-	-	-	-	-	TGCAGGAATGTATTAATTCATGAGTACAGGAAAGAAACTATGAATCGCATTTGGGACAGCCAGTCTCCCATATGACATAAATCATGAGGCGACCTT
			Cy1	110111111000111111111111	2	4	-	1	1	4	6	4	2	-	-	-	2	3	11	12	7	3	8	8	10	3	2	2	TGCAGGAATGTATTAATTCATGAGTACAGGAAAGAAACTATGAATCGCATTTGGGACAGCCAGTCTCCCATATGACATAAATCATGGGGCAACCTT
			Cy2	011000000101010001100100	-	3	2	-	-	-	-	-	-	1	-	2	-	5	-	-	-	2	10	-	-	6	-	-	TGCAGGAATGTATTAATTCATGAGTACAGGAAAGAAACTATGAATCGCATTTGGGACAGCCAGTCTCCCATATGACATAAATCATGGGGCGACCTT
30	55016	Type III; ≥ 9.8%.	CP	100011111111110000000100	1	-	-	-	5	5	8	7	4	4	13	5	4	6	-	-	-	-	-	-	-	9	-	-	TGCAGGCTTCTGTAGTTTGACATCTCGGGTTGTTTCATTCTGTTTCAGGATAGACCTTTCTGAGCTGTATTTGGTATATTGTTGTAATACATGTCC
			Cy1	110111111010101111111011	3	2	-	4	3	3	5	6	5	-	3	-	7	-	7	8	4	2	11	12	13	-	3	3	TGCAGGCTTCTGTAGTTTGACATCTCGGGTTGTTTAATTCTGTTTCAGCATAGACCTTTCTGAGCTGTATTTGGTATATTGTTGTAATACATGTCC
			Cy2	011000000101010100000110	-	5	2	-	-	-	-	-	-	4	-	2	-	2	-	6	-	-	-	-	-	6	3	-	TGCAGGCTTCTGTAGTTTGACATCTCGGGTTGTTTCATTCTGTTTCAGAATAGACCTTTCTGAGCTGTATTTGGTATATTGTTGTAGTACATGTCG
31	55018	Type III; 1% - 7.8%. No recombinant matches between RAD & map. Primers designed. PCR product sequenced for the only recombinant individual scored for the tighest linked map markers; scores as recombinant.	CP	101111111111110000000000	2	-	3	3	4	4	4	9	5	4	2	1	2	2	-	-	-	-	-	-	-	-	-	-	TGCAGGGAAAGAATGGGGCGGCCGACACTCAATTCTCTCAGGAAAGGCCAGATGGATAATTAACACTTCGTAATCCCGTATATCCACGGGAGGAAC
			Cy1	110111111010101111111111	1	1	-	8	4	2	3	12	5	-	4	-	4	-	7	3	10	4	11	14	15	8	2	8	TGCAGGGAAAGTATGGGGCGGCCGACACTCAATTCTCTCAGGAAAGGCCAGATGGATAATTAACACTTCGTAATCCCGTATATCCACGGGAGGAAC
			Cy2	011000000101010101100100	-	4	4	-	-	-	-	-	-	4	-	2	-	3	-	3	-	2	12	-	-	4	-	-	TGCAGGGAAAGAATGGGGCGGCCGACACTCAATTCTCTCAGGAAAGGCCAGATGGATAATTAACACTTCGTAATCCCGTATATTCACGGGAGGAAC
32	55032	Type IV; 2% - 23.5%.	CP	101111111101100000000000	4	-	2	6	4	8	3	9	10	13	-	9	7	-	-	-	-	-	-	-	-	-	-	-	TGCAGGTCTGTGTGGGATAGGGTAAATATTGACATGTCAGAGCGTTTACCTGAGCTAAATTCCCACAGGGTAGAGAGAACAGTTATACCAAGCACA
			Cy1	110111111010111111111111	4	2	-	1	5	4	5	15	3	-	9	-	9	10	6	6	4	6	14	14	17	11	4	12	TGCAGGTCTGTGTGGGATAGGGTAAATATTGACATGTCAGAGCGTTTACCTGAGCTCAATTCCCACAGGGTAGAGAGAACAGTTATACCAAGCACA
			Cy2	011000000111010001100110	-	13	2	-	-	-	-	-	-	4	1	11	-	11	-	-	-	4	13	-	-	11	10	-	TGCAGGTCTGTGTGGGATAGGGTAAATATTGACATGTCAGAGCGTTTACCTGAGCTCAGTTCCCACAGGGTAGAGAGAACAGTTATACCAAGCACA
33	55176	Type V; unlinked or erroneous.	CP	101011111111110100010000	1	-	3	-	3	4	6	7	8	2	6	2	1	2	-	4	-	-	-	4	-	-	-	-	TGCAGGCCCACACTGGGGCAGACTTTTGTAATTAAGCTGGGCTCCCAGGTAAGCTCATCCTGGATACCAGAACATGTCCTGGGCTGCTAGCGTTAT
			Cy1	110110001111011111111111	2	3	-	7	1	-	-	-	2	5	2	1	-	3	5	1	7	12	13	6	7	6	1	7	TGCAGGCCCACACTGGGGCAGACTTTTGTAATTGAGCTGGGCTCCCAGGTAAGCTCATCCTGGATACCAGAACATGTCCTGGGCTGCTATGCTGAC
			Cy2	011001110000101000000100	-	5	3	-	-	2	5	10	-	-	-	-	5	-	9	-	-	-	-	-	-	4	-	-	TGCAGGCCCACACTGGGGCAGACTTTTGTAATTGAGCTGGGCTCCCAGGTAAGCTCATCCTGGATACCAGAACATGTCCTGGGCTGCTAGCGTTAT
	Example expected pattern #4		BO (from father only)	100000000000001111111111
	3x allele marker, in phase with B		Bb1 (from father and mother)	111111111111111111100000
	(Bb alleles from two different origins)		Bb2 (from mother only)	010000001111110000011111
				yO offspring have either a b1 or b2 allele. Not all pB offspring have the y2 allele.
	Matching candidate RAD markers:
34	53348	Type IV; ≥ 12.7%.	BO	100000100000011111111111	1	-	-	-	-	-	2	-	-	-	-	-	-	1	3	3	4	2	7	2	5	1	1	2	TGCAGGAGACTCGCCTCGCTGGGGAAAACAATTACACCTTTTTTGTGGAAGGGTAGAGGGCAGGCAGAAAAAAGGCAACATGATGTGGACTTTGTA
			Bb1	111111111111101111001000	2	1	1	2	12	3	4	6	9	3	1	3	6	-	3	2	2	4	-	-	4	-	-	-	TGCAGGAGACTCGCCTCGCTGGGGAAAACAATTACACCTTTTTTGTGGAAGGGTAGAGGGCAGGCAGAAAAAAAGGCAACATGATGTGGACTTTGT
			Bb2	010000000101010000110100	-	3	-	-	-	-	-	-	-	2	-	1	-	4	-	-	-	-	2	3	-	3	-	-	TGCAGGAGACTCGCCTCGCTGGGGAAAACAATTACACCTTTTTTGTGGAAGGATAGAGGGCAGGCAGAAAAAAGGCAACATGATGTGGACTTTGTA
35	54966	Type IV; 2% - 23.5%.	BO	100000000010011111111100	1	-	-	-	-	-	-	-	-	-	5	-	-	6	7	7	1	5	11	4	7	10	-	-	TGCAGGGGACAGGGTTTCCTCTGGACATGAATCTGCTTGGTGGTGTGCCCAGCCGCTCATAGGCCACCTGCTTCCCCTCTTCATTAGTCATAAAGT
			Bb1	111111111101110001100110	4	4	3	13	7	4	12	12	8	6	-	13	7	8	-	-	-	3	17	-	-	9	2	-	TGCAGGGGGCAGGGTTTCCTCTGGACATGAATCTGCTTGGTGGTGTGCCCAGCCGCTCATAGGCGACCTGCTTCACCTCTTCATTAGTCATAAAGT
			Bb2	010111111010101110011001	-	2	-	5	6	4	13	10	8	-	5	-	4	-	4	7	1	-	-	8	9	-	-	3	TGCAGGGAGCAGGGTTTCCTCTGGACATGAATCTGCTTGGTGGTGTGCCCAGCCGCTCATAGGCGACCTGCTTCACCTCTTCATTAGTCATAAAGT
36	55010	Type IV; 2% - 23.5%.	BO	100000000010011111101111	2	-	-	-	-	-	-	-	-	-	1	-	-	4	6	3	2	2	4	-	3	7	3	2	TGCAGGTGATTTAGAAACAGACTGCCTTGTGTCAGTTTCCCATACACAGGTATGAGTGCCAACCATTCAGAAATCAATGGCGAACTACTGAATGTA
			Bb1	111101111011100110011001	1	1	2	9	-	8	5	4	12	-	4	5	3	-	-	5	1	-	-	3	4	-	-	3	TGCAGGTGATTTAGAAACAGACTGCCTTGTGTCAGTTTCCCATACACAGGTATGAGTGCCAGCCATTCAGAAATCAATGGCGAACTACTGAATGTA
			Bb2	011000000101010001100110	-	2	1	-	-	-	-	-	-	2	-	2	-	2	-	-	-	3	3	-	-	2	2	-	TGCAGGTGATTTAGAAACAAACTGCCTTGTGTCAGTTTCCCATACACAGGTATGAGTGCCAGCCATTCAGAAATCAATGGCGAACTACTGAATGTA
37	55012	Type IV; 2% - 23.5%.	BO	100000000010011111111111	5	-	-	-	-	-	-	-	-	-	3	-	-	4	5	5	3	8	14	9	5	8	9	8	TGCAGGCAACCACTGGGCAGTTGAGGAAGCTGTTGTAAACCTGTCTCTGAGGGGACAAAGCTGAATAAAGCAATCCTATGCTGCTACTGGCACTCT
			Bb1	111111111111101110011001	2	3	4	14	8	5	8	16	7	4	3	3	6	-	4	2	5	-	-	6	5	-	-	3	TGCAGGCAACCACTGGGCAGTTGAGGAAGCTGTTGTAAACCTGTCTCTGAGGGGACAAAGCTGAATAAAGCAATCCTCTGCTGCTACTGGCACTCT
			Bb2	011000000101010001100110	-	4	2	-	-	-	-	-	-	5	-	8	-	5	-	-	-	3	15	-	-	6	2	-	TGCAGGCAACCACTGGGCAGTTGAGGAAGCTGTTGTAAACCTGTCTCTGAGGGGACAAAACCGAATAAAGCAATCCTCTGCTGCTACTGGCACTCT
38	55019	Type III; ≥ 9.8%.	BO	100100000000001111101011	6	-	-	1	-	-	-	-	-	-	-	-	-	-	2	3	4	2	5	-	3	-	7	4	TGCAGGTTGTTCACAGGAGCTGGCTCAACTAGAACAAGAACAGCCAAATATGTGGAGTTGTAATATTCTTGTTGAGTATATTTAAAATGTAATCAA
			Bb1	111111111011110010111111	1	7	6	1	3	7	4	6	5	-	8	3	5	5	-	-	3	-	10	5	4	2	1	3	TGCAGGTTGTTCACAGGAGCTGGCTCAACTAGAACAAGAACAGACAAATATGTGGAGTTGTAATATTCTTGTTGAGTATATTTAAAATGTAATCAA
			Bb2	011000000101011100000100	-	3	2	-	-	-	-	-	-	3	-	1	-	6	2	2	-	-	-	-	-	5	-	-	TGCAGGTTGTTCACAGGAGCTGGCTCAACTAGAACAAGAAAAGCCAAATATGTGGATTTGTAATATTCTTGTTGAGTATATTTAAAATGTAATCAA
39	55021	Type III; ≥ 9.8%.	BO	100100000000001111101011	4	-	-	7	-	-	-	-	-	-	-	-	-	-	5	5	3	1	14	-	4	-	3	7	TGCAGGCGACAGTTGAAAGCAGCACCTGTATTGATCTCACCTGGCAGCACACGTCTGTCGACTGGCAGAAGTTCTTCGTGGCCGAGTCTAGGATCC
			Bb1	111111111111110010111111	2	3	1	4	6	12	11	19	16	11	14	3	9	4	-	-	6	-	12	7	5	7	4	1	TGCAGGCGACAGTTGAAAGCAGCACCTGTATTGATCTCACCTGGCAGCACGCATCTGTCGACTGGCAGAAGTTCTTCGTGGCTGAGTCTAGGATCC
			Bb2	011000000101011101000100	-	3	2	-	-	-	-	-	-	11	-	4	-	2	5	6	-	5	-	-	-	13	-	-	TGCAGGCGACAGTTGAAAGCAGCACCTGTATTGATCTCACCTGGCAGCACGCATCTGTCGACTGGCAGAAGTTCTTCGTGGCCGAGTCTAGGATCC
40	55033	Type IV; 2% - 23.5%.	BO	100000000010011111111111	2	-	-	-	-	-	-	-	-	-	1	-	-	2	3	4	2	4	9	2	7	8	2	3	TGCAGGAATGTGCGCATTATAGGGGAATGCTGATTTCGTATGTGTTACTAGAGCATATTATCGTCGGAGATAAACATGTTTCTTCATAATTATTAA
			Bb1	110111111111101110011001	2	4	-	2	6	7	10	7	7	7	1	7	6	-	4	5	3	-	-	6	8	-	-	3	TGCAGGAATGTGCGCATTATAGGGGAATGCTGATTTCGTGTGTGTTACTAGAGCATAGTATCGTCGGAGATAAACATATTTCTTCATAATTATTAA
			Bb2	011000000111110001100110	-	3	3	-	-	-	-	-	-	3	1	1	1	4	-	-	-	3	10	-	-	9	6	-	TGCAGGAATGTGCGCATTATAGGGGAATGCTGATTTCGTGTGTGTTACTAGAGCATAGTATCGTCGGATATAAACATATTTCTTCATAATTATTAA
	Example expected pattern #5		Cy1/Bb1 (from mother only)	011111111111111111111111
	3x allele marker, phase unknown		CP/Bb2 (from father only)	101111111111110000000000
	(Cy / Bb alleles from two origins)		Cy2/BO (from father only)	100000000000001111111111
	Matching candidate RAD markers:
41	55562	Type IV; 2% - 23.5%.	Cy1/Bb1	011111111011111111111111	-	3	7	1	5	8	10	8	2	-	2	1	5	9	1	2	8	4	13	3	6	5	5	3	TGCAGGAGAGAAGATTGACGTCTACCCCGAAGGCAAATCTGTACAGGCGTCAACTTTAGATGGCAGGAGTGTCAGTGTAAGACTTTTTGTTTTTTT
			CP/Bb2	101111111101100000000000	1	-	1	4	2	8	7	6	8	8	-	3	6	-	-	-	-	-	-	-	-	-	-	-	TGCAGGAGAGAAGATTGACGTCTACCCCGAGGGCAAATCTGTACAGGCGTCAACTTTAGATGGCAGGAGTGTCAGTGTAAGACTTTTGTTTTTTGT
			Cy2/BO	100000000010011111111111	4	-	-	-	-	-	-	-	-	-	4	-	-	7	2	3	5	4	11	6	7	8	5	3	TGCAGGAGAGAAGATTGACGTCTACCCCGAGGGCAAATCTGTACAGGCGTCAACTTTAGATGGCAGGAGTGTCAGTGTAAGACTTTTGTTTTTTTT
	Example expected pattern #6		Cy1/Bb1 (from mother only)	011111110000001111100000
	4x allele marker, phase unknown		Cy2/Bb2 (from mother only)	010000001111110000011111
	(Cy / Bb alleles from three origins)		CP/Bb3 (from father only)	101111111111110000000000
			Cy3/BO (from father only)	100000000000001111111111
	Matching candidate RAD markers:			Offspring will have either the Cy1/Bb1 or Cy2/Bb2 allele.
42	57610	Type V; unlinked or erroneous.	Cy1/Bb1	010111111010101010111000	-	4	-	1	3	2	6	9	7	-	5	-	3	-	3	-	3	-	17	5	7	-	-	-	TGCAGGCTAACCGGAGAAAATTAATCGTGTTTGATAACTTTGAGGTCTAACCCGGAGGCTAACCCAGAAAATTAACACTGGAGACTAACCCGAACA
			Cy2/Bb2	011000000101010101000110	-	3	3	-	-	-	-	-	-	4	-	7	-	2	-	1	-	3	-	-	-	6	2	-	TGCAGGCTAACCGGAGAAAATTAATCGTGTTTGATAACTTGGAGGTCTAACCCGGAGGCTAACCCAGAAAATTAACCCTGGATACTAACCCGAGAA
			CP/Bb3	101011111111110000000000	6	-	1	-	2	4	4	8	4	4	4	4	6	5	-	-	-	-	-	-	-	-	-	-	TGCAGGCTAACCGGAGAAAATTAATCGTGTTTGATAACTTGGAGGTCTAACCCGGAGGCTAACCCAGAAAATTAACACTGGAGACTAACCCGAGAA
			Cy3/BO	100100000000001111111111	2	-	-	2	-	-	-	-	-	-	-	-	-	-	2	6	5	3	11	2	4	3	1	1	TGCAGGCTAACCGGAGAAAATTAATCGTGTTTGATAACTTGGAGGTCTAACCCGGAGACTAACCCAGAAAATTAACCCTGGATACTAACCCGAGAA
43	57612	Type IV; 2% - 23.5%	Cy1/Bb1	010111111010101110001011	-	3	-	5	2	2	7	13	8	-	3	-	6	-	3	1	3	-	-	-	8	-	1	6	TGCAGGCCCTGTGGTCACATGTTCGATTCCCCTCGTGGTAGGGATATTTTTTTCGGTCATTCATTTGTGATCTCAGGTGAGCCCGGCCTAAATGGA
			Cy2/Bb2	011000000101010001110100	-	4	2	-	-	-	-	-	-	2	-	5	-	6	-	-	-	1	10	8	-	6	-	-	TGCAGGCCCTGTGGTCACATGTTCGATTCCCCTCGTGGTAGGGATATTTGTTTCGGTCATTCATTTGTGATCTCAGGTGAGCCCGGCCTAAATGGA
			CP/Bb3	101111111101100000000000	6	-	4	5	6	5	7	9	7	3	-	8	8	-	-	-	-	-	-	-	-	-	-	-	TGCAGGCCCTGTGGTCACATGTTCGATTCTCCTCGTGGTAGGGATATTTTTTTCGGTCATTCATTTGTGATCTCAGGTGAGCCCGGCCTAAATGGA
			Cy3/BO	100000000010011111111111	6	-	-	-	-	-	-	-	-	-	14	-	-	10	14	8	4	6	26	11	16	28	6	3	TGCAGGCCCTGTGGTCACATGTTCGATTCCCCTCGTGGTAGGGATATTATTTTCGGTCATTCATTTGTGATCTCAGGTGAGCCCGGCCTAAATGGA
44	57613	Type IV; 2% - 23.5%	Cy1/Bb1	010111111010101110011011	-	3	-	5	2	2	10	10	10	-	4	-	6	-	4	7	5	-	-	4	8	-	1	3	TGCAGGATACTCAGTTCAGTAGCAAGCCAGGGAAGGTCGCGTGTGAATCAACGGTTGACTCCATTCTCCAGCTAGACATACTGAGCTCATTGCTAT
			Cy2/Bb2	011000000101010001100110	-	4	5	-	-	-	-	-	-	12	-	4	-	10	-	-	-	6	8	-	-	8	5	-	TGCAGGATACACAGTTCAGTAGTAAGCCAGGGAAGGTGGCGTGTGAATCAACGGTTGACTCCATTCTCCAGCTAGACATACTGAGCTCATTGCTAT
			CP/Bb3	101111111101100000000000	2	-	5	3	6	9	10	10	7	7	-	5	3	-	-	-	-	-	-	-	-	-	-	-	TGCAGGATACACAGTTCAGTAGCAAGCCAGGGAAGGTCGCGTGTGAATCAACGGTTGACTCCATTCTCCAGCTAGACATACTGAGCTCATTGCTAT
			Cy3/BO	100000000010011111111111	6	-	-	-	-	-	-	-	-	-	4	-	-	8	1	2	5	3	13	4	10	14	10	2	TGCAGGATGCTCAGTTCAGTAGCAAGCCAGGGAAGGTCGCGTGTGAATCAACGGTTGACTCCATTCTCCAGCTAGACATACTGAGCTCATTGCTAT
